# Supplementary material for: Synthesis of Catechol Derived Rosamine Dyes and Their Reactivity toward Biogenic Amines
Source: Molecules. 2021 Aug 22;26(16):5082. doi: 10.3390/molecules26165082 (PMC8401866; doi:10.3390/molecules26165082)
Supplement: Supplementary file 1 [file molecules-26-05082-s001.zip]

Archive with 1 entries (1 files):
- molecules-1335012-supplementary.pdf
